# Supplementary material for: Cost-effectiveness of a simplified acute malnutrition program: a secondary analysis of the OptiMA randomized clinical trial in the Democratic Republic of the Congo
Source: Health Policy Plan. 2024 Nov 8;40(3):273–86. doi: 10.1093/heapol/czae106 (PMC11886841; doi:10.1093/heapol/czae106)
Supplement: czae106_Supp [file czae106_supp.zip]

Archive with 1 entries (1 files):
- Supplementary/Supplementary.docx
